# Supplementary material for: Texture, Nutrition, and Flavor of Different Freshwater Fish Muscles: Comparative Study and Molecular Docking
Source: Foods. 2025 Jun 26;14(13):2258. doi: 10.3390/foods14132258 (PMC12249016; doi:10.3390/foods14132258)
Supplement: Supplementary file 1 [file foods-14-02258-s001.zip]

Archive with 1 entries (1 files):
- foods-3679702-supplementary.pdf
